# Supplementary material for: Advances in the Biosynthesis and Molecular Evolution of Steroidal Saponins in Plants
Source: Int J Mol Sci. 2023 Jan 30;24(3):2620. doi: 10.3390/ijms24032620 (PMC9917158; doi:10.3390/ijms24032620)
Supplement: Supplementary file 1 [file ijms-24-02620-s001.zip]

Archive with 1 entries (1 files):
- ijms-2150483-supplementary.pdf
